# Supplementary material for: Differentially Expressed Genes Associated with the Development of Cervical Cancer
Source: Int J Mol Sci. 2025 Dec 26;27(1):258. doi: 10.3390/ijms27010258 (PMC12786327; doi:10.3390/ijms27010258)
Supplement: Supplementary file 1 [file ijms-27-00258-s001.zip]

Archive with 1 entries (1 files):
- ijms-3962100-supplementary Table S1.xlsx
