# Supplementary material for: Differentially Expressed Genes Associated with the Development of Cervical Cancer
Source: Int J Mol Sci. 2025 Dec 26;27(1):258. doi: 10.3390/ijms27010258 (PMC12786327; doi:10.3390/ijms27010258)
Supplement: Supplementary file 1 [file ijms-27-00258-s001.zip › ijms-3962100-supplementary Table S1.xlsx]

## Sheet: Microarray Data
Supplementary. General information reported for multiple-datasets								Supplementary. CaCu samples information reported for multiple-datasets
Microarray (GSE)	Sample ID	GSM ID	Histology	Tumor stage	HPV type	Age (years)		Microarray (GSE)	Sample ID	GSM ID	Histology	Tumor stage	HPV type	Age (years)			Distribution of HPV genotypes across analyzed microarray datasets
GSE39001	R057	GSM953507	ACC	IB1	16	32		GSE39001	R057	GSM953507	ACC	IB1	16	32			VPH Type	GSE39001	GSE52903	GSE6791	GSE7803	GSE9750	Total
GSE39001	R434	GSM953542	ACC	IB1	16	34		GSE39001	R434	GSM953542	ACC	IB1	16	34			16	43	0	8	10	9	70
GSE39001	R335	GSM953530	ACC	IB1	16	37		GSE39001	R335	GSM953530	ACC	IB1	16	37			18	0	0	3	5	3	11
GSE39001	R446	GSM953545	ACC	IB1	16	43		GSE39001	R446	GSM953545	ACC	IB1	16	43			31	0	0	1	0	0	1
GSE39001	R308	GSM953524	ACC	IB1	16	45		GSE39001	R308	GSM953524	ACC	IB1	16	45			33	0	0	1	0	0	1
GSE39001	R189	GSM953514	ACC	IB1	16	47		GSE39001	R189	GSM953514	ACC	IB1	16	47			35	0	0	2	0	0	2
GSE39001	R093	GSM953509	ACC	IB1	16	57		GSE39001	R093	GSM953509	ACC	IB1	16	57			45	0	0	0	0	1	1
GSE39001	R284	GSM953523	ACC	IB2	16	33		GSE39001	R284	GSM953523	ACC	IB2	16	33			52	0	0	0	4	0	4
GSE39001	R312	GSM953525	ACC	IB2	16	34		GSE39001	R312	GSM953525	ACC	IB2	16	34			58	0	0	1	1	0	2
GSE39001	R359	GSM953533	ACC	IB2	16	34		GSE39001	R359	GSM953533	ACC	IB2	16	34			59	0	0	0	1	0	1
GSE39001	R396	GSM953536	ACC	IB2	16	53		GSE39001	R396	GSM953536	ACC	IB2	16	53			66	0	0	1	0	0	1
GSE39001	R441	GSM953543	ACC	IIB	16	24		GSE39001	R441	GSM953543	ACC	IIB	16	24			NA	0	55	0	0	3	58
GSE39001	R052	GSM953506	ACC	IIB	16	54		GSE39001	R052	GSM953506	ACC	IIB	16	54			Negative	0	0	11	0	1	12
GSE39001	R415	GSM953541	ASCC	IIB	16	55		GSE39001	R415	GSM953541	ASCC	IIB	16	55
GSE39001	C13E	GSM953500	Normal Cervix	Control	Negative	29		GSE39001	R411	GSM953539	SCC	IB1	16	34
GSE39001	C19X	GSM953503	Normal Cervix	Control	Negative	30		GSE39001	R443	GSM953544	SCC	IB1	16	34			Clinical staging of cervical cancer samples included in GEO datasets
GSE39001	C19E	GSM953502	Normal Cervix	Control	Negative	30		GSE39001	R258	GSM953521	SCC	IB1	16	36			Tumor stage	GSE39001	GSE52903	GSE6791	GSE7803	GSE9750	Total
GSE39001	C01X	GSM953493	Normal Cervix	Control	Negative	33		GSE39001	R124	GSM953511	SCC	IB1	16	42			IA	0	0	0	0	1	1
GSE39001	C01E	GSM953492	Normal Cervix	Control	Negative	33		GSE39001	R094	GSM953510	SCC	IB1	16	45			IB	0	0	10	0	1	11
GSE39001	C05X	GSM953495	Normal Cervix	Control	Negative	36		GSE39001	R265	GSM953522	SCC	IB1	16	46			IB1	18	18	2	0	0	38
GSE39001	C07X	GSM953497	Normal Cervix	Control	Negative	37		GSE39001	R369	GSM953534	SCC	IB1	16	50			IB2	14	9	7	0	2	32
GSE39001	C06E	GSM953496	Normal Cervix	Control	Negative	42		GSE39001	R072	GSM953508	SCC	IB1	16	61			IIA	2	2	0	0	1	5
GSE39001	C10X	GSM953499	Normal Cervix	Control	Negative	45		GSE39001	R230	GSM953516	SCC	IB1	16	62			IIB	7	6	0	0	10	23
GSE39001	C10E	GSM953498	Normal Cervix	Control	Negative	45		GSE39001	R183	GSM953513	SCC	IB1	16	64			IIIB	2	16	1	0	1	20
GSE39001	C03E	GSM953494	Normal Cervix	Control	Negative	52		GSE39001	R330	GSM953528	SCC	IB1	16	72			IV	0	0	0	0	1	1
GSE52903	CEXO-10	GSM1277835	Normal Cervix	Control	Negative	NA		GSE39001	R324	GSM953527	SCC	IB2	16	28			IVA	0	2	0	0	0	2
GSE52903	CEXO-11	GSM1277836	Normal Cervix	Control	Negative	NA		GSE39001	R339	GSM953532	SCC	IB2	16	31			IVB	0	2	0	0	0	2
GSE52903	CEXO-12	GSM1277837	Normal Cervix	Control	Negative	NA		GSE39001	R412	GSM953540	SCC	IB2	16	33			NA	0	0	0	21	0	21
GSE52903	CEXO-13	GSM1277838	Normal Cervix	Control	Negative	NA		GSE39001	R336	GSM953531	SCC	IB2	16	36
GSE52903	CEXO-19	GSM1277839	Normal Cervix	Control	Negative	NA		GSE39001	R221	GSM953515	SCC	IB2	16	41
GSE52903	CEXO-20	GSM1277840	Normal Cervix	Control	Negative	NA		GSE39001	R378	GSM953535	SCC	IB2	16	42			Histopathological classification of cervical cancer samples
GSE52903	CEXO-21	GSM1277841	Normal Cervix	Control	Negative	NA		GSE39001	R232	GSM953517	SCC	IB2	16	45			Histology	GSE39001	GSE52903	GSE6791	GSE7803	GSE9750	Total
GSE52903	CEXO-24	GSM1277842	Normal Cervix	Control	Negative	NA		GSE39001	R035	GSM953505	SCC	IB2	16	48			ACC	13	3	0	0	1	17
GSE52903	CEXO-33	GSM1277843	Normal Cervix	Control	Negative	NA		GSE39001	R482	GSM953546	SCC	IB2	16	61			ASCC	1	1	0	0		2
GSE52903	CEXO-36	GSM1277844	Normal Cervix	Control	Negative	NA		GSE39001	R409	GSM953538	SCC	IB2	16	68			SCC	29	51	28	21	16	145
GSE52903	CEXO-38	GSM1277845	Normal Cervix	Control	Negative	NA		GSE39001	R255	GSM953520	SCC	IIA	16	45
GSE52903	CEXO-39	GSM1277846	Normal Cervix	Control	Negative	NA		GSE39001	R245	GSM953519	SCC	IIA	16	64
GSE52903	CEXO-41	GSM1277847	Normal Cervix	Control	Negative	NA		GSE39001	R403	GSM953537	SCC	IIB	16	34
GSE52903	CEXO-43	GSM1277848	Normal Cervix	Control	Negative	NA		GSE39001	R015	GSM953504	SCC	IIB	16	42
GSE52903	CEXO-45	GSM1277849	Normal Cervix	Control	Negative	NA		GSE39001	R333	GSM953529	SCC	IIB	16	56
GSE52903	CEXO-5	GSM1277850	Normal Cervix	Control	Negative	NA		GSE39001	R170	GSM953512	SCC	IIB	16	67
GSE52903	CEXO-7	GSM1277851	Normal Cervix	Control	Negative	NA		GSE39001	R240	GSM953518	SCC	IIIB	16	31
GSE63514	Normal-01	GSM1551311	Normal Cervix	Control	NA	NA		GSE39001	R315	GSM953526	SCC	IIIB	16	41
GSE52903	R081ST	GSM1277879	ACC	IB1	NA	41		GSE52903	R081ST	GSM1277879	ACC	IB1	NA	41
GSE52903	R189ST	GSM1277857	ACC	IB1	NA	47		GSE52903	R189ST	GSM1277857	ACC	IB1	NA	47
GSE52903	R075ST	GSM1277854	ACC	IB1	NA	73		GSE52903	R075ST	GSM1277854	ACC	IB1	NA	73
GSE52903	R298ST	GSM1277866	ASCC	IIIB	NA	50		GSE52903	R298ST	GSM1277866	ASCC	IIIB	NA	50
GSE63514	Normal-02	GSM1551312	Normal Cervix	Control	NA	NA		GSE52903	R411ST	GSM1277899	SCC	IB1	NA	34
GSE63514	Normal-03	GSM1551313	Normal Cervix	Control	NA	NA		GSE52903	R121ST	GSM1277881	SCC	IB1	NA	35
GSE63514	Normal-04	GSM1551314	Normal Cervix	Control	NA	NA		GSE52903	R486ST	GSM1277904	SCC	IB1	NA	39
GSE63514	Normal-05	GSM1551315	Normal Cervix	Control	NA	NA		GSE52903	R476ST	GSM1277874	SCC	IB1	NA	41
GSE63514	Normal-06	GSM1551316	Normal Cervix	Control	NA	NA		GSE52903	R124ST	GSM1277882	SCC	IB1	NA	42
GSE63514	Normal-07	GSM1551317	Normal Cervix	Control	NA	NA		GSE52903	R208ST	GSM1277860	SCC	IB1	NA	46
GSE63514	Normal-08	GSM1551318	Normal Cervix	Control	NA	NA		GSE52903	R478ST	GSM1277875	SCC	IB1	NA	46
GSE6791	CN407	GSM155670	SCC	Control	Negative	56		GSE52903	R265ST	GSM1277887	SCC	IB1	NA	46
GSE6791	CN206	GSM155668	SCC	Control	Negative	66		GSE52903	R369ST	GSM1277869	SCC	IB1	NA	50
GSE6791	CC237	GSM155654	SCC	IB	16	25		GSE52903	R390ST	GSM1277897	SCC	IB1	NA	51
GSE6791	CC437	GSM155658	SCC	IB	16	38		GSE52903	R072ST	GSM1277853	SCC	IB1	NA	61
GSE6791	cc029	GSM155647	SCC	IB	18	40		GSE52903	R230ST	GSM1277886	SCC	IB1	NA	62
GSE6791	cc068	GSM155650	SCC	IB	35	41		GSE52903	R183ST	GSM1277856	SCC	IB1	NA	64
GSE6791	CC034A	GSM155648	SCC	IB	18	42		GSE52903	R330ST	GSM1277892	SCC	IB1	NA	72
GSE6791	CC225	GSM155652	SCC	IB	16	44		GSE52903	R386ST	GSM1277871	SCC	IB1	NA	73
GSE6791	CC233	GSM155653	SCC	IB	Negative	44		GSE52903	R260ST	GSM1277864	SCC	IB2	NA	24
GSE6791	CC553	GSM155662	SCC	IB	35	53		GSE52903	R324ST	GSM1277891	SCC	IB2	NA	28
GSE6791	CC205	GSM155651	SCC	IB	16	57		GSE52903	R339ST	GSM1277894	SCC	IB2	NA	31
GSE6791	CC304	GSM155657	SCC	IB	33	63		GSE52903	R412ST	GSM1277900	SCC	IB2	NA	33
GSE6791	CC010	GSM155645	SCC	IB1	31	35		GSE52903	R336ST	GSM1277893	SCC	IB2	NA	36
GSE6791	CC600	GSM155663	SCC	IB1	66	55		GSE52903	R221ST	GSM1277861	SCC	IB2	NA	41
GSE6791	CC701	GSM155664	SCC	IB2	Negative	26		GSE52903	R378ST	GSM1277896	SCC	IB2	NA	42
GSE6791	cc028	GSM155646	SCC	IB2	16	27		GSE52903	R035ST	GSM1277852	SCC	IB2	NA	48
GSE6791	CC243	GSM155655	SCC	IB2	Negative	30		GSE52903	R409ST	GSM1277898	SCC	IB2	NA	68
GSE6791	CC515	GSM155660	SCC	IB2	16	38		GSE52903	R194ST	GSM1277858	SCC	IIA	NA	64
GSE6791	CC034B	GSM155649	SCC	IB2	58	44		GSE52903	R455ST	GSM1277902	SCC	IIA	NA	67
GSE6791	CC300	GSM155656	SCC	IB2	18	47		GSE52903	R268ST	GSM1277888	SCC	IIB	NA	34
GSE6791	CC519	GSM155661	SCC	IB2	16	48		GSE52903	R244ST	GSM1277863	SCC	IIB	NA	52
GSE6791	CC507	GSM155659	SCC	IIIB	16	52		GSE52903	R102ST	GSM1277880	SCC	IIB	NA	66
GSE7803	NC_C-3N	GSM189386	Normal Cervix	Control	18	NA		GSE52903	R426ST	GSM1277901	SCC	IIB	NA	67
GSE7803	NC_C-2N	GSM189385	Normal Cervix	Control	Negative	NA		GSE52903	R495ST	GSM1277906	SCC	IIB	NA	68
GSE39001	R411	GSM953539	SCC	IB1	16	34		GSE52903	R444ST	GSM1277873	SCC	IIB	NA	71
GSE39001	R443	GSM953544	SCC	IB1	16	34		GSE52903	R240ST	GSM1277862	SCC	IIIB	NA	31
GSE39001	R258	GSM953521	SCC	IB1	16	36		GSE52903	R368ST	GSM1277895	SCC	IIIB	NA	36
GSE39001	R124	GSM953511	SCC	IB1	16	42		GSE52903	R365ST	GSM1277868	SCC	IIIB	NA	38
GSE39001	R094	GSM953510	SCC	IB1	16	45		GSE52903	R282ST	GSM1277865	SCC	IIIB	NA	41
GSE39001	R265	GSM953522	SCC	IB1	16	46		GSE52903	R315ST	GSM1277890	SCC	IIIB	NA	41
GSE39001	R369	GSM953534	SCC	IB1	16	50		GSE52903	R154ST	GSM1277855	SCC	IIIB	NA	42
GSE39001	R072	GSM953508	SCC	IB1	16	61		GSE52903	R489ST	GSM1277905	SCC	IIIB	NA	43
GSE39001	R230	GSM953516	SCC	IB1	16	62		GSE52903	R496ST	GSM1277878	SCC	IIIB	NA	52
GSE39001	R183	GSM953513	SCC	IB1	16	64		GSE52903	R494ST	GSM1277877	SCC	IIIB	NA	55
GSE39001	R330	GSM953528	SCC	IB1	16	72		GSE52903	R457ST	GSM1277903	SCC	IIIB	NA	60
GSE39001	R324	GSM953527	SCC	IB2	16	28		GSE52903	R380ST	GSM1277870	SCC	IIIB	NA	64
GSE39001	R339	GSM953532	SCC	IB2	16	31		GSE52903	R392ST	GSM1277872	SCC	IIIB	NA	69
GSE39001	R412	GSM953540	SCC	IB2	16	33		GSE52903	R156ST	GSM1277883	SCC	IIIB	NA	70
GSE39001	R336	GSM953531	SCC	IB2	16	36		GSE52903	R311ST	GSM1277889	SCC	IIIB	NA	72
GSE39001	R221	GSM953515	SCC	IB2	16	41		GSE52903	R322ST	GSM1277867	SCC	IIIB	NA	74
GSE39001	R378	GSM953535	SCC	IB2	16	42		GSE52903	R198ST	GSM1277859	SCC	IVA	NA	50
GSE39001	R232	GSM953517	SCC	IB2	16	45		GSE52903	R158ST	GSM1277885	SCC	IVA	NA	37
GSE39001	R035	GSM953505	SCC	IB2	16	48		GSE52903	R483ST	GSM1277876	SCC	IVB	NA	51
GSE39001	R482	GSM953546	SCC	IB2	16	61		GSE52903	R157ST	GSM1277884	SCC	IVB	NA	69
GSE39001	R409	GSM953538	SCC	IB2	16	68		GSE6791	CNOOI	GSM155665	SCC	Control	Negative	35
GSE39001	R255	GSM953520	SCC	IIA	16	45		GSE6791	CN243	GSM155669	SCC	Control	Negative	43
GSE39001	R245	GSM953519	SCC	IIA	16	64		GSE6791	CN543	GSM155672	SCC	Control	Negative	43
GSE39001	R403	GSM953537	SCC	IIB	16	34		GSE6791	CN018	GSM155666	SCC	Control	Negative	44
GSE39001	R015	GSM953504	SCC	IIB	16	42		GSE6791	CN022	GSM155667	SCC	Control	Negative	45
GSE39001	R333	GSM953529	SCC	IIB	16	56		GSE6791	CN530	GSM155671	SCC	Control	Negative	48
GSE39001	R170	GSM953512	SCC	IIB	16	67		GSE6791	CN407	GSM155670	SCC	Control	Negative	56
GSE39001	R240	GSM953518	SCC	IIIB	16	31		GSE6791	CN206	GSM155668	SCC	Control	Negative	66
GSE39001	R315	GSM953526	SCC	IIIB	16	41		GSE6791	CC237	GSM155654	SCC	IB	16	25
GSE52903	R411ST	GSM1277899	SCC	IB1	NA	34		GSE6791	CC437	GSM155658	SCC	IB	16	38
GSE52903	R121ST	GSM1277881	SCC	IB1	NA	35		GSE6791	cc029	GSM155647	SCC	IB	18	40
GSE52903	R486ST	GSM1277904	SCC	IB1	NA	39		GSE6791	cc068	GSM155650	SCC	IB	35	41
GSE52903	R476ST	GSM1277874	SCC	IB1	NA	41		GSE6791	CC034A	GSM155648	SCC	IB	18	42
GSE52903	R124ST	GSM1277882	SCC	IB1	NA	42		GSE6791	CC225	GSM155652	SCC	IB	16	44
GSE52903	R208ST	GSM1277860	SCC	IB1	NA	46		GSE6791	CC233	GSM155653	SCC	IB	Negative	44
GSE52903	R478ST	GSM1277875	SCC	IB1	NA	46		GSE6791	CC553	GSM155662	SCC	IB	35	53
GSE52903	R265ST	GSM1277887	SCC	IB1	NA	46		GSE6791	CC205	GSM155651	SCC	IB	16	57
GSE52903	R369ST	GSM1277869	SCC	IB1	NA	50		GSE6791	CC304	GSM155657	SCC	IB	33	63
GSE52903	R390ST	GSM1277897	SCC	IB1	NA	51		GSE6791	CC010	GSM155645	SCC	IB1	31	35
GSE52903	R072ST	GSM1277853	SCC	IB1	NA	61		GSE6791	CC600	GSM155663	SCC	IB1	66	55
GSE52903	R230ST	GSM1277886	SCC	IB1	NA	62		GSE6791	CC701	GSM155664	SCC	IB2	Negative	26
GSE52903	R183ST	GSM1277856	SCC	IB1	NA	64		GSE6791	cc028	GSM155646	SCC	IB2	16	27
GSE52903	R330ST	GSM1277892	SCC	IB1	NA	72		GSE6791	CC243	GSM155655	SCC	IB2	Negative	30
GSE52903	R386ST	GSM1277871	SCC	IB1	NA	73		GSE6791	CC515	GSM155660	SCC	IB2	16	38
GSE52903	R260ST	GSM1277864	SCC	IB2	NA	24		GSE6791	CC034B	GSM155649	SCC	IB2	58	44
GSE52903	R324ST	GSM1277891	SCC	IB2	NA	28		GSE6791	CC300	GSM155656	SCC	IB2	18	47
GSE52903	R339ST	GSM1277894	SCC	IB2	NA	31		GSE6791	CC519	GSM155661	SCC	IB2	16	48
GSE52903	R412ST	GSM1277900	SCC	IB2	NA	33		GSE6791	CC507	GSM155659	SCC	IIIB	16	52
GSE52903	R336ST	GSM1277893	SCC	IB2	NA	36		GSE7803	SCC_C-31T	GSM189407	SCC	NA	16	NA
GSE52903	R221ST	GSM1277861	SCC	IB2	NA	41		GSE7803	SCC_C-33T	GSM189408	SCC	NA	16	NA
GSE52903	R378ST	GSM1277896	SCC	IB2	NA	42		GSE7803	SCC_CS-16T	GSM189411	SCC	NA	16	NA
GSE52903	R035ST	GSM1277852	SCC	IB2	NA	48		GSE7803	SCC_CS-188T	GSM189412	SCC	NA	16	NA
GSE52903	R409ST	GSM1277898	SCC	IB2	NA	68		GSE7803	SCC_CS-196T	GSM189413	SCC	NA	16	NA
GSE52903	R194ST	GSM1277858	SCC	IIA	NA	64		GSE7803	SCC_CS-48T	GSM189414	SCC	NA	16	NA
GSE52903	R455ST	GSM1277902	SCC	IIA	NA	67		GSE7803	SCC_CS-80T	GSM189415	SCC	NA	16	NA
GSE52903	R268ST	GSM1277888	SCC	IIB	NA	34		GSE7803	SCC_CS-87T	GSM189416	SCC	NA	16	NA
GSE52903	R244ST	GSM1277863	SCC	IIB	NA	52		GSE7803	SCC_UMC-11T	GSM189417	SCC	NA	16	NA
GSE52903	R102ST	GSM1277880	SCC	IIB	NA	66		GSE7803	SCC_UMC-5T	GSM189419	SCC	NA	16	NA
GSE52903	R426ST	GSM1277901	SCC	IIB	NA	67		GSE7803	SCC_C-20T	GSM189403	SCC	NA	18	NA
GSE52903	R495ST	GSM1277906	SCC	IIB	NA	68		GSE7803	SCC_C-30T	GSM189406	SCC	NA	18	NA
GSE52903	R444ST	GSM1277873	SCC	IIB	NA	71		GSE7803	SCC_C-9T	GSM189410	SCC	NA	18	NA
GSE52903	R240ST	GSM1277862	SCC	IIIB	NA	31		GSE7803	SCC_UMC-4T	GSM189418	SCC	NA	18	NA
GSE52903	R368ST	GSM1277895	SCC	IIIB	NA	36		GSE7803	SCC_UMC-9T	GSM189421	SCC	NA	18	NA
GSE52903	R365ST	GSM1277868	SCC	IIIB	NA	38		GSE7803	SCC_C-16T	GSM189401	SCC	NA	52	NA
GSE52903	R282ST	GSM1277865	SCC	IIIB	NA	41		GSE7803	SCC_C-19T	GSM189402	SCC	NA	52	NA
GSE52903	R315ST	GSM1277890	SCC	IIIB	NA	41		GSE7803	SCC_C-27T	GSM189404	SCC	NA	52	NA
GSE52903	R154ST	GSM1277855	SCC	IIIB	NA	42		GSE7803	SCC_C-3T	GSM189409	SCC	NA	52	NA
GSE52903	R489ST	GSM1277905	SCC	IIIB	NA	43		GSE7803	SCC_UMC-8T	GSM189420	SCC	NA	58	NA
GSE52903	R496ST	GSM1277878	SCC	IIIB	NA	52		GSE7803	SCC_C-2T-3	GSM189405	SCC	NA	59	NA
GSE6791	CN530	GSM155671	SCC	Control	Negative	48		GSE9750	Cervical cancer_T-20-04	GSM247876	ACC	IB2	NA	46
GSE52903	R494ST	GSM1277877	SCC	IIIB	NA	55		GSE9750	Cervical cancer_T-654	GSM247856	SCC	IA	45	40
GSE52903	R457ST	GSM1277903	SCC	IIIB	NA	60		GSE9750	Cervical cancer_T-1981	GSM247663	SCC	IB	16	63
GSE52903	R380ST	GSM1277870	SCC	IIIB	NA	64		GSE9750	Cervical cancer_T-56-04	GSM247877	SCC	IB2	NA	45
GSE52903	R392ST	GSM1277872	SCC	IIIB	NA	69		GSE9750	Cervical cancer_T-841	GSM247857	SCC	IIA	16	58
GSE52903	R156ST	GSM1277883	SCC	IIIB	NA	70		GSE9750	Cervical cancer_T-103-04	GSM247881	SCC	IIB	16	31
GSE52903	R311ST	GSM1277889	SCC	IIIB	NA	72		GSE9750	Cervical cancer_T-1798	GSM247661	SCC	IIB	16	33
GSE52903	R322ST	GSM1277867	SCC	IIIB	NA	74		GSE9750	Cervical cancer_T-1875	GSM247662	SCC	IIB	16	36
GSE52903	R198ST	GSM1277859	SCC	IVA	NA	50		GSE9750	Cervical cancer_T-98-04	GSM247879	SCC	IIB	NA	38
GSE52903	R158ST	GSM1277885	SCC	IVA	NA	37		GSE9750	Cervical cancer_T-1434	GSM247859	SCC	IIB	16	47
GSE52903	R483ST	GSM1277876	SCC	IVB	NA	51		GSE9750	Cervical cancer_T-1900	GSM247864	SCC	IIB	18	57
GSE52903	R157ST	GSM1277884	SCC	IVB	NA	69		GSE9750	Cervical cancer_T-2035	GSM247866	SCC	IIB	18	59
GSE63514	Cancer-01	GSM1551411	NA	NA	NA	NA		GSE9750	Cervical cancer_T-1898	GSM247862	SCC	IIB	18	64
GSE63514	Cancer-02	GSM1551412	NA	NA	NA	NA		GSE9750	Cervical cancer_T-1509	GSM247860	SCC	IIB	16	69
GSE63514	Cancer-03	GSM1551413	NA	NA	NA	NA		GSE9750	Cervical cancer_T-1721	GSM247660	SCC	IIB	Negative	70
GSE63514	Cancer-04	GSM1551414	NA	NA	NA	NA		GSE9750	Cervical cancer_T-892	GSM247659	SCC	IIIB	16	34
GSE63514	Cancer-05	GSM1551415	NA	NA	NA	NA		GSE9750	Cervical cancer_T-1907	GSM247865	SCC	IV	16	33
GSE63514	Cancer-06	GSM1551416	NA	NA	NA	NA
GSE63514	Cancer-07	GSM1551417	NA	NA	NA	NA
GSE63514	Cancer-08	GSM1551418	NA	NA	NA	NA
GSE63514	Cancer-09	GSM1551419	NA	NA	NA	NA
GSE63514	Cancer-10	GSM1551420	NA	NA	NA	NA
GSE63514	Cancer-11	GSM1551421	NA	NA	NA	NA
GSE63514	Cancer-12	GSM1551422	NA	NA	NA	NA
GSE63514	Cancer-13	GSM1551423	NA	NA	NA	NA
GSE63514	Cancer-14	GSM1551424	NA	NA	NA	NA
GSE63514	Cancer-15	GSM1551425	NA	NA	NA	NA
GSE63514	Cancer-16	GSM1551426	NA	NA	NA	NA
GSE63514	Cancer-17	GSM1551427	NA	NA	NA	NA
GSE63514	Cancer-18	GSM1551428	NA	NA	NA	NA
GSE63514	Cancer-19	GSM1551429	NA	NA	NA	NA
GSE63514	Cancer-20	GSM1551430	NA	NA	NA	NA
GSE63514	Cancer-21	GSM1551431	NA	NA	NA	NA
GSE63514	Cancer-22	GSM1551432	NA	NA	NA	NA
GSE63514	Cancer-23	GSM1551433	NA	NA	NA	NA
GSE63514	Cancer-24	GSM1551434	NA	NA	NA	NA
GSE63514	Cancer-25	GSM1551435	NA	NA	NA	NA
GSE63514	Cancer-26	GSM1551436	NA	NA	NA	NA
GSE63514	Cancer-27	GSM1551437	NA	NA	NA	NA
GSE63514	Cancer-28	GSM1551438	NA	NA	NA	NA
GSE63514	Normal-09	GSM1551319	Normal Cervix	Control	NA	NA
GSE63514	Normal-10	GSM1551320	Normal Cervix	Control	NA	NA
GSE63514	Normal-11	GSM1551321	Normal Cervix	Control	NA	NA
GSE63514	Normal-12	GSM1551322	Normal Cervix	Control	NA	NA
GSE63514	Normal-13	GSM1551323	Normal Cervix	Control	NA	NA
GSE63514	Normal-14	GSM1551324	Normal Cervix	Control	NA	NA
GSE63514	Normal-15	GSM1551325	Normal Cervix	Control	NA	NA
GSE63514	Normal-16	GSM1551326	Normal Cervix	Control	NA	NA
GSE63514	Normal-17	GSM1551327	Normal Cervix	Control	NA	NA
GSE63514	Normal-18	GSM1551328	Normal Cervix	Control	NA	NA
GSE63514	Normal-19	GSM1551329	Normal Cervix	Control	NA	NA
GSE63514	Normal-20	GSM1551330	Normal Cervix	Control	NA	NA
GSE63514	Normal-21	GSM1551331	Normal Cervix	Control	NA	NA
GSE63514	Normal-22	GSM1551332	Normal Cervix	Control	NA	NA
GSE63514	Normal-23	GSM1551333	Normal Cervix	Control	NA	NA
GSE63514	Normal-24	GSM1551334	Normal Cervix	Control	NA	NA
GSE6791	CNOOI	GSM155665	SCC	Control	Negative	35
GSE6791	CN243	GSM155669	SCC	Control	Negative	43
GSE6791	CN543	GSM155672	SCC	Control	Negative	43
GSE6791	CN018	GSM155666	SCC	Control	Negative	44
GSE6791	CN022	GSM155667	SCC	Control	Negative	45
GSE7803	NC_C-6N	GSM189387	Normal Cervix	Control	Negative	NA
GSE7803	NC_C-9N	GSM189388	Normal Cervix	Control	Negative	NA
GSE7803	NC_CN55	GSM189389	Normal Cervix	Control	Negative	NA
GSE7803	NC_CN9	GSM189390	Normal Cervix	Control	Negative	NA
GSE7803	NC_N2	GSM189391	Normal Cervix	Control	Negative	NA
GSE7803	NC_N4	GSM189392	Normal Cervix	Control	Negative	NA
GSE7803	SCC_C-31T	GSM189407	SCC	NA	16	NA
GSE7803	SCC_C-33T	GSM189408	SCC	NA	16	NA
GSE7803	SCC_CS-16T	GSM189411	SCC	NA	16	NA
GSE7803	SCC_CS-188T	GSM189412	SCC	NA	16	NA
GSE7803	SCC_CS-196T	GSM189413	SCC	NA	16	NA
GSE7803	SCC_CS-48T	GSM189414	SCC	NA	16	NA
GSE7803	SCC_CS-80T	GSM189415	SCC	NA	16	NA
GSE7803	SCC_CS-87T	GSM189416	SCC	NA	16	NA
GSE7803	SCC_UMC-11T	GSM189417	SCC	NA	16	NA
GSE7803	SCC_UMC-5T	GSM189419	SCC	NA	16	NA
GSE7803	SCC_C-20T	GSM189403	SCC	NA	18	NA
GSE7803	SCC_C-30T	GSM189406	SCC	NA	18	NA
GSE7803	SCC_C-9T	GSM189410	SCC	NA	18	NA
GSE7803	SCC_UMC-4T	GSM189418	SCC	NA	18	NA
GSE7803	SCC_UMC-9T	GSM189421	SCC	NA	18	NA
GSE7803	SCC_C-16T	GSM189401	SCC	NA	52	NA
GSE7803	SCC_C-19T	GSM189402	SCC	NA	52	NA
GSE7803	SCC_C-27T	GSM189404	SCC	NA	52	NA
GSE7803	SCC_C-3T	GSM189409	SCC	NA	52	NA
GSE7803	SCC_UMC-8T	GSM189420	SCC	NA	58	NA
GSE7803	SCC_C-2T-3	GSM189405	SCC	NA	59	NA
GSE9750	Cervical cancer_T-20-04	GSM247876	ACC	IB2	NA	46
GSE9750	Normal Cervix_CaCx3	GSM246485	Normal Cervix	Control	Negative	27
GSE9750	Normal Cervix_CaCx5	GSM246487	Normal Cervix	Control	Negative	30
GSE9750	Normal Cervix_CaCx4	GSM246486	Normal Cervix	Control	Negative	38
GSE9750	Normal Cervix_05-1352	GSM247173	Normal Cervix	Control	Negative	41
GSE9750	Normal Cervix_05-1981	GSM247174	Normal Cervix	Control	Negative	41
GSE9750	Normal Cervix_03-4216	GSM246489	Normal Cervix	Control	Negative	42
GSE9750	Normal Cervix_03-4986	GSM246491	Normal Cervix	Control	Negative	42
GSE9750	Normal Cervix_03-3505	GSM246488	Normal Cervix	Control	Negative	43
GSE9750	Normal Cervix_03-5611	GSM247164	Normal Cervix	Control	Negative	44
GSE9750	Normal Cervix_03-5419	GSM247162	Normal Cervix	Control	Negative	45
GSE9750	Normal Cervix_03-4508	GSM246490	Normal Cervix	Control	Negative	48
GSE9750	Normal Cervix_03-5657	GSM247165	Normal Cervix	Control	Negative	49
GSE9750	Normal Cervix_05-4602	GSM247175	Normal Cervix	Control	Negative	49
GSE9750	Normal Cervix_05-31	GSM247168	Normal Cervix	Control	Negative	50
GSE9750	Normal Cervix_05-446	GSM247169	Normal Cervix	Control	Negative	50
GSE9750	Normal Cervix_05-4615	GSM247188	Normal Cervix	Control	Negative	50
GSE9750	Normal Cervix_05-5007	GSM247190	Normal Cervix	Control	Negative	52
GSE9750	Normal Cervix_05-4959	GSM247189	Normal Cervix	Control	Negative	53
GSE9750	Normal Cervix_03-5438	GSM247163	Normal Cervix	Control	Negative	54
GSE9750	Normal Cervix_05-1308	GSM247171	Normal Cervix	Control	Negative	56
GSE9750	Normal Cervix_05-15	GSM247166	Normal Cervix	Control	Negative	65
GSE9750	Normal Cervix_A	GSM246422	Normal Cervix	Control	Negative	NA
GSE9750	Normal Cervix_S	GSM246423	Normal Cervix	Control	Negative	NA
GSE9750	Normal Cervix_BC	GSM246484	Normal Cervix	Control	Negative	NA
GSE9750	Cervical cancer_T-654	GSM247856	SCC	IA	45	40
GSE9750	Cervical cancer_T-1981	GSM247663	SCC	IB	16	63
GSE9750	Cervical cancer_T-56-04	GSM247877	SCC	IB2	NA	45
GSE9750	Cervical cancer_T-841	GSM247857	SCC	IIA	16	58
GSE9750	Cervical cancer_T-103-04	GSM247881	SCC	IIB	16	31
GSE9750	Cervical cancer_T-1798	GSM247661	SCC	IIB	16	33
GSE9750	Cervical cancer_T-1875	GSM247662	SCC	IIB	16	36
GSE9750	Cervical cancer_T-98-04	GSM247879	SCC	IIB	NA	38
GSE9750	Cervical cancer_T-1434	GSM247859	SCC	IIB	16	47
GSE9750	Cervical cancer_T-1900	GSM247864	SCC	IIB	18	57
GSE9750	Cervical cancer_T-2035	GSM247866	SCC	IIB	18	59
GSE9750	Cervical cancer_T-1898	GSM247862	SCC	IIB	18	64
GSE9750	Cervical cancer_T-1509	GSM247860	SCC	IIB	16	69
GSE9750	Cervical cancer_T-1721	GSM247660	SCC	IIB	Negative	70
GSE9750	Cervical cancer_T-892	GSM247659	SCC	IIIB	16	34
GSE9750	Cervical cancer_T-1907	GSM247865	SCC	IV	16	33

## Sheet: GSE63514
	Supplementary table. Clinical evaluation of 128 cervical specimens (GSE63514)
		Normal (n=24, 18.8%)	CIN1 (n=14, 10.9%)	CIN2 (n=22, 17.2%)	CIN3 (n=40, 31.3%)	Cancer (n=28, 21.9%)
	Median age	28.5	27	24	30.5	44.5
	HPV genotype
	HPV 16	16 (16.2)	12 (12.1)	20 (20.2)	32 (32.3)	19 (19.2)
	HPV 18	1 (25.0)	0	0	2 (50.0)	1 (25.0)
	other high-risk HPV	5 (25.0)	2 (10.0)	2 (10.0)	6 (25.0)	6 (30.0)
	other HPV	2 (40.0)	0	0	1 (20.0)	2 (40.0)
	Study cytology
	HSIL+	16 (14.3)	13 (11.6)	22 (19.6)	37 (32.1)	25 (22.3)
	LSIL	3 (50.0)	1 (16.7)	0	2 (33.3)	0
	ASC-US	2 (40.0)	0	0	2 (40.0)	1 (20.0)
	Normal	3 (100.0)	0	0	0	0
	Missing	0	0	0	0	2 (100.0)
	Colposcopy impression
	Cancer	0	0	1 (3.2)	8 (25.8)	22 (71.0)
	High grade	7 (29.2)	0	7 (29.2)	9 (37.5 )	1 (4.2)
	Low grade	13 (23.6)	11 (20.0)	14 (25.5)	15 (25.5)	3 (5.5 )
	Metaplasia & Equivocal	3 (25.0)	2 (16.7)	0	6 (50.0)	1 (8.3)
	Normal	1 (100.0)	0	0	0	0
	Missing	0	1 (20.0)	0	3 (60.0)	1 (20.0)
